# Supplementary material for: Long-Term Host Immune Modulation Following Tisagenlecleucel Administration in Patients with Diffuse Large B-Cell Lymphoma and B-Lineage Acute Lymphoblastic Leukemia
Source: Cancers (Basel). 2023 Apr 22;15(9):2411. doi: 10.3390/cancers15092411 (PMC10177375; doi:10.3390/cancers15092411)
Supplement: Supplementary file 1 [file cancers-15-02411-s001.zip]

Archive with 1 entries (1 files):
- cancers-2239379-supplementary.pdf
